# Supplementary material for: Similar white matter changes in schizophrenia and bipolar disorder: A tract-based spatial statistics study
Source: PLoS One. 2017 Jun 28;12(6):e0178089. doi: 10.1371/journal.pone.0178089 (PMC5489157; doi:10.1371/journal.pone.0178089)
Supplement: S1 File — CNT = healthy control; BD = bipolar disorder; SCZ = schizophrenia; F = female; M = male. (XLSX) [file pone.0178089.s004.xlsx]

## Sheet: Sheet1
Subj. N.	BD/CNT/SCZ*	Age	Gender^	Length of disease
1	BD	36	F	9
2	BD	60	F	25
3	BD	41	M	9
4	BD	50	F	20
5	BD	56	M	10			*BD = bipolar disorder patient
6	BD	46	F	16			CNT = healty control
7	BD	40	M	21			SCZ= schizophrenia patient
8	BD	46	F	8
9	BD	37	F	13			^F=female
10	BD	43	F	12			M=male
11	BD	54	F	44
12	BD	55	F	22
13	BD	42	F	17
14	BD	42	F	14
15	BD	60	F	28
16	BD	62	F	35
17	BD	62	M	13
18	BD	50	F	22
19	BD	43	M	22
20	BD	53	F	34
21	BD	51	F	27
22	BD	42	F	2
23	BD	40	F	19
24	BD	45	M	26
25	BD	48	F	20
26	BD	63	M	39
27	BD	48	F	28
28	BD	56	F	39
29	BD	50	F	27
30	BD	56	M	17
31	BD	50	F	12
32	BD	30	F	2
33	BD	58	F	34
33	CNT	35	M	-
34	CNT	34	M	-
35	CNT	38	M	-
36	CNT	31	M	-
37	CNT	55	M	-
38	CNT	59	F	-
39	CNT	49	M	-
40	CNT	32	M	-
41	CNT	21	F	-
42	CNT	50	F	-
43	CNT	45	M	-
44	CNT	41	F	-
45	CNT	52	F	-
46	CNT	57	M	-
47	CNT	46	M	-
48	CNT	41	M	-
49	CNT	33	F	-
50	CNT	43	M	-
51	CNT	54	F	-
52	CNT	38	M	-
53	CNT	31	M	-
54	CNT	20	M	-
55	CNT	20	F	-
56	CNT	30	F	-
57	CNT	28	F	-
58	CNT	20	F	-
59	CNT	23	F	-
60	CNT	35	M	-
61	CNT	22	F	-
62	CNT	36	F	-
63	CNT	61	M	-
64	CNT	22	M	-
65	CNT	46	F	-
66	CNT	59	F	-
67	CNT	54	M	-
68	SCZ	59	M	42
69	SCZ	44	F	20
70	SCZ	64	M	47
71	SCZ	22	M	4
72	SCZ	61	M	30
73	SCZ	48	M	17
74	SCZ	41	M	22
75	SCZ	65	M	7
76	SCZ	43	M	23
77	SCZ	41	F	27
78	SCZ	37	M	13
79	SCZ	54	F	40
80	SCZ	47	F	11
81	SCZ	35	M	8
82	SCZ	47	M	24
83	SCZ	45	F	21
84	SCZ	30	M	7
85	SCZ	58	M	29
86	SCZ	35	F	4
